# Supplementary material for: Spatial Variations of Indoor Air Chemicals in an Apartment Unit and Personal Exposure of Residents
Source: Int J Environ Res Public Health. 2021 Nov 1;18(21):11511. doi: 10.3390/ijerph182111511 (PMC8583336; doi:10.3390/ijerph182111511)
Supplement: Supplementary file 1 [file ijerph-18-11511-s001.zip]

Archive with 1 entries (1 files):
- ijerph-1428716-supplementary.pdf
